# Supplementary material for: An Experimentally Informed Evolutionary Model Improves Phylogenetic Fit to Divergent Lactamase Homologs
Source: Mol Biol Evol. 2014 Jul 24;31(10):2753–69. doi: 10.1093/molbev/msu220 (PMC4166927; doi:10.1093/molbev/msu220)
Supplement: Supplementary Data [file supp_msu220_lactamase_sitelikelihoods.txt]

#SITE	experimental_likelihood_minus_GY94_likelihood	experimental_likelihood	GY94_likelihood	secondary_structure	relative_solvent_accessibility
33	-17.8153	-94.7358	-76.9205	helix	$< 0.33$
236	-16.6144	-77.372	-60.7576	loop	$< 0.33$
102	-15.1698	-75.4882	-60.3184	loop	$0.33 - 0.67$
162	-12.0474	-102.512	-90.4646	loop	$< 0.33$
237	-10.3165	-87.4672	-77.1507	loop	$0.33 - 0.67$
271	-6.62155	-72.7988	-66.1773	helix	$< 0.33$
67	-4.79202	-67.0755	-62.2835	helix	$< 0.33$
282	-4.79169	-23.9064	-19.1147	helix	$< 0.33$
136	-4.64572	-37.6925	-33.0468	helix	$< 0.33$
128	-3.5728	-28.6514	-25.0786	loop	$< 0.33$
203	-3.31352	-19.102	-15.7885	helix	$0.33 - 0.67$
180	-2.67424	-51.6126	-48.9384	loop	$< 0.33$
109	-2.66447	-9.00867	-6.3442	helix	$0.33 - 0.67$
169	-2.61723	-13.2307	-10.6135	loop	$< 0.33$
94	-2.45111	-7.86317	-5.41206	loop	$0.33 - 0.67$
225	-2.37607	-13.5577	-11.1816	loop	$> 0.67$
252	-2.36891	-8.71311	-6.3442	loop	$0.33 - 0.67$
113	-2.16359	-8.13818	-5.97459	loop	$0.33 - 0.67$
193	-2.08874	-8.91054	-6.8218	helix	$0.33 - 0.67$
241	-1.97214	-38.4338	-36.4617	strand	$< 0.33$
280	-1.96429	-18.198	-16.2337	helix	$< 0.33$
148	-1.94687	-8.50296	-6.55609	helix	$< 0.33$
15	-1.91519	-8.67781	-6.76262	unknown	unknown
164	-1.90278	-15.456	-13.5532	loop	$< 0.33$
32	-1.87602	-7.80352	-5.9275	helix	$0.33 - 0.67$
270	-1.87129	-7.92109	-6.0498	helix	$0.33 - 0.67$
20	-1.86628	-19.2139	-17.3476	unknown	unknown
110	-1.85174	-49.7045	-47.8528	helix	$< 0.33$
157	-1.77989	-14.6106	-12.8307	loop	$< 0.33$
108	-1.51191	-7.30335	-5.79144	helix	$0.33 - 0.67$
88	-1.48056	-7.72764	-6.24708	loop	$0.33 - 0.67$
84	-1.45152	-7.22508	-5.77356	loop	$0.33 - 0.67$
268	-1.26282	-6.12419	-4.86137	helix	$< 0.33$
172	-1.24292	-8.64591	-7.40299	loop	$0.33 - 0.67$
266	-1.21411	-7.90357	-6.68946	loop	$< 0.33$
121	-1.20053	-54.1799	-52.9794	helix	$< 0.33$
101	-1.1324	-7.94903	-6.81663	loop	$< 0.33$
189	-1.09408	-6.98458	-5.8905	helix	$< 0.33$
170	-1.02817	-7.79946	-6.77129	loop	$< 0.33$
4	-1.00978	-48.1653	-47.1555	unknown	unknown
66	-0.933286	-5.79466	-4.86137	loop	$< 0.33$
99	-0.925423	-6.88615	-5.96073	helix	$0.33 - 0.67$
42	-0.906235	-24.806	-23.8998	strand	$< 0.33$
106	-0.872427	-6.59051	-5.71808	loop	$< 0.33$
111	-0.820085	-6.85608	-6.03599	loop	$< 0.33$
46	-0.720715	-18.167	-17.4463	strand	$< 0.33$
217	-0.682373	-7.55613	-6.87376	helix	$0.33 - 0.67$
41	-0.603799	-45.2502	-44.6464	strand	$< 0.33$
112	-0.598463	-9.82096	-9.2225	loop	$> 0.67$
278	-0.586247	-24.9705	-24.3843	helix	$< 0.33$
171	-0.571699	-10.8722	-10.3005	loop	$< 0.33$
283	-0.554101	-10.8836	-10.3295	helix	$< 0.33$
11	-0.542731	-6.96873	-6.426	unknown	unknown
61	-0.540865	-9.17243	-8.63156	loop	$0.33 - 0.67$
221	-0.50264	-8.23042	-7.72778	helix	$0.33 - 0.67$
284	-0.500896	-18.0048	-17.5039	helix	$> 0.67$
156	-0.479788	-15.8412	-15.3614	loop	$0.33 - 0.67$
54	-0.440204	-22.8161	-22.3759	strand	$0.33 - 0.67$
25	-0.429773	-7.30353	-6.87376	helix	$0.33 - 0.67$
77	-0.419974	-7.09284	-6.67287	helix	$< 0.33$
226	-0.403668	-6.22368	-5.82001	loop	$0.33 - 0.67$
126	-0.399178	-6.2836	-5.88442	helix	$< 0.33$
29	-0.398877	-8.85526	-8.45638	helix	$0.33 - 0.67$
21	-0.386686	-7.59941	-7.21272	unknown	unknown
51	-0.383854	-6.00226	-5.61841	loop	$0.33 - 0.67$
8	-0.381393	-10.0899	-9.70851	unknown	unknown
153	-0.354582	-8.68537	-8.33079	loop	$< 0.33$
175	-0.312973	-9.85766	-9.54469	loop	$0.33 - 0.67$
199	-0.284132	-11.2646	-10.9805	helix	$0.33 - 0.67$
264	-0.249296	-62.3932	-62.1439	loop	$< 0.33$
269	-0.212155	-9.49551	-9.28335	helix	$0.33 - 0.67$
275	-0.123051	-14.8337	-14.7106	helix	$< 0.33$
160	-0.105895	-6.14189	-6.03599	loop	$< 0.33$
18	-0.0690808	-11.7454	-11.6763	unknown	unknown
49	-0.0622478	-7.08446	-7.02221	loop	$< 0.33$
55	-0.0391034	-7.25458	-7.21548	strand	$< 0.33$
50	-0.00723578	-9.83143	-9.82419	loop	$> 0.67$
277	-0.00639589	-7.86305	-7.85665	helix	$0.33 - 0.67$
273	0.044975	-10.4079	-10.4529	helix	$0.33 - 0.67$
147	0.0592305	-6.75577	-6.815	helix	$< 0.33$
166	0.0859143	-13.377	-13.4629	helix	$0.33 - 0.67$
119	0.113245	-11.1622	-11.2754	helix	$< 0.33$
207	0.122973	-9.94681	-10.0698	helix	$0.33 - 0.67$
2	0.160298	-16.8279	-16.9882	unknown	unknown
196	0.167875	-10.5474	-10.7153	loop	$0.33 - 0.67$
145	0.168851	-8.59557	-8.76442	helix	$0.33 - 0.67$
90	0.220359	-9.0314	-9.25176	loop	$0.33 - 0.67$
7	0.224124	-15.3498	-15.5739	unknown	unknown
138	0.224722	-9.41032	-9.63504	helix	$0.33 - 0.67$
222	0.232456	-16.1125	-16.345	helix	$< 0.33$
122	0.268071	-10.4398	-10.7079	helix	$< 0.33$
187	0.355074	-6.73356	-7.08863	helix	$< 0.33$
53	0.373861	-10.5003	-10.8742	loop	$0.33 - 0.67$
118	0.395468	-15.798	-16.1935	helix	$0.33 - 0.67$
276	0.396443	-31.9042	-32.3006	helix	$< 0.33$
144	0.399848	-26.2384	-26.6382	helix	$> 0.67$
150	0.408226	-5.95078	-6.35901	helix	$< 0.33$
78	0.40876	-15.2439	-15.6527	helix	$< 0.33$
152	0.419309	-18.0006	-18.4199	helix	$> 0.67$
151	0.428092	-7.76167	-8.18976	helix	$0.33 - 0.67$
206	0.440694	-9.39325	-9.83394	helix	$< 0.33$
210	0.44082	-7.92149	-8.36231	helix	$0.33 - 0.67$
80	0.44918	-16.3113	-16.7605	helix	$< 0.33$
97	0.450244	-13.7922	-14.2424	helix	$0.33 - 0.67$
36	0.458706	-15.7033	-16.162	helix	$0.33 - 0.67$
195	0.464898	-8.87679	-9.34169	loop	$> 0.67$
127	0.469037	-13.8792	-14.3482	loop	$< 0.33$
256	0.478912	-23.6925	-24.1714	strand	$< 0.33$
86	0.488985	-9.86959	-10.3586	loop	$0.33 - 0.67$
167	0.498975	-5.41716	-5.91613	helix	$< 0.33$
223	0.502027	-6.71345	-7.21548	loop	$< 0.33$
254	0.510137	-11.1391	-11.6492	loop	$< 0.33$
158	0.520868	-36.3731	-36.894	loop	$< 0.33$
93	0.557838	-6.39492	-6.95276	strand	$< 0.33$
177	0.614251	-15.4888	-16.1031	loop	$< 0.33$
267	0.622879	-9.43961	-10.0625	loop	$0.33 - 0.67$
213	0.642169	-28.8518	-29.494	loop	$0.33 - 0.67$
60	0.657642	-8.30538	-8.96302	loop	$< 0.33$
115	0.668784	-4.19259	-4.86137	strand	$< 0.33$
81	0.708132	-6.79837	-7.5065	helix	$< 0.33$
87	0.715366	-15.7156	-16.431	loop	$< 0.33$
190	0.719534	-13.9892	-14.7087	helix	$< 0.33$
12	0.721654	-7.99474	-8.71639	unknown	unknown
188	0.7269	-6.33335	-7.06025	helix	$< 0.33$
124	0.739254	-5.03431	-5.77356	helix	$< 0.33$
200	0.748832	-10.2354	-10.9842	helix	$0.33 - 0.67$
72	0.756464	-6.45626	-7.21272	helix	$< 0.33$
185	0.763808	-20.916	-21.6798	helix	$< 0.33$
228	0.776812	-5.23161	-6.00842	strand	$< 0.33$
249	0.794127	-6.07963	-6.87376	loop	$< 0.33$
24	0.812624	-9.29653	-10.1092	loop	$0.33 - 0.67$
17	0.847366	-8.94005	-9.78742	unknown	unknown
258	0.84894	-5.96769	-6.81663	strand	$< 0.33$
16	0.854425	-29.0545	-29.9089	unknown	unknown
10	0.867615	-8.3459	-9.21352	unknown	unknown
262	0.875146	-9.70812	-10.5833	strand	$< 0.33$
30	0.883255	-8.50262	-9.38587	helix	$< 0.33$
192	0.889714	-7.1829	-8.07261	helix	$< 0.33$
56	0.89616	-9.76003	-10.6562	strand	$< 0.33$
159	0.904108	-4.98639	-5.8905	loop	$< 0.33$
133	0.909974	-4.86359	-5.77356	helix	$< 0.33$
243	0.923786	-5.4925	-6.41629	strand	$< 0.33$
274	0.923838	-14.7111	-15.6349	helix	$< 0.33$
214	0.925282	-10.8375	-11.7628	loop	$< 0.33$
92	0.933265	-9.93543	-10.8687	strand	$0.33 - 0.67$
27	0.952735	-8.13252	-9.08526	helix	$< 0.33$
26	0.958335	-15.0168	-15.9751	helix	$0.33 - 0.67$
89	0.964812	-6.0574	-7.02221	loop	$< 0.33$
48	0.973641	-4.62598	-5.59962	strand	$< 0.33$
259	0.974932	-18.2055	-19.1804	strand	$< 0.33$
63	0.980711	-5.91707	-6.89778	loop	$< 0.33$
182	0.996058	-28.3199	-29.316	helix	$< 0.33$
116	1.0116	-5.94259	-6.95419	strand	$< 0.33$
139	1.05804	-13.5795	-14.6375	helix	$< 0.33$
137	1.06888	-4.84725	-5.91613	helix	$< 0.33$
183	1.07144	-16.2104	-17.2818	helix	$< 0.33$
70	1.08742	-4.921	-6.00842	helix	$< 0.33$
251	1.10755	-8.96492	-10.0725	loop	$0.33 - 0.67$
238	1.13459	-14.1081	-15.2427	loop	$0.33 - 0.67$
132	1.16637	-25.7091	-26.8755	helix	$< 0.33$
279	1.1686	-5.50955	-6.67815	helix	$< 0.33$
13	1.16947	-8.61795	-9.78742	unknown	unknown
247	1.18188	-6.05539	-7.23727	strand	$< 0.33$
216	1.20869	-11.5076	-12.7163	helix	$0.33 - 0.67$
39	1.24891	-10.9186	-12.1675	loop	$0.33 - 0.67$
239	1.24985	-28.6566	-29.9064	loop	$< 0.33$
173	1.25025	-14.7964	-16.0467	loop	$> 0.67$
57	1.25951	-9.44836	-10.7079	strand	$< 0.33$
191	1.27505	-5.70631	-6.98136	helix	$< 0.33$
198	1.27885	-8.78364	-10.0625	loop	$0.33 - 0.67$
250	1.28478	-15.3201	-16.6049	loop	$> 0.67$
22	1.29172	-9.72789	-11.0196	unknown	unknown
69	1.32097	-14.0125	-15.3335	helix	$< 0.33$
246	1.37511	-9.21383	-10.5889	strand	$< 0.33$
6	1.42174	-55.0829	-56.5046	unknown	unknown
45	1.4238	-13.9029	-15.3267	strand	$< 0.33$
186	1.47605	-25.9645	-27.4406	helix	$< 0.33$
9	1.5042	-10.4972	-12.0014	unknown	unknown
47	1.51086	-7.19612	-8.70698	strand	$< 0.33$
229	1.5204	-4.9056	-6.426	strand	$< 0.33$
265	1.55197	-26.7058	-28.2578	loop	$> 0.67$
76	1.56415	-11.8879	-13.452	helix	$< 0.33$
194	1.57604	-25.1282	-26.7042	loop	$< 0.33$
98	1.58052	-16.643	-18.2235	helix	$> 0.67$
255	1.58983	-26.058	-27.6478	strand	$< 0.33$
257	1.59411	-10.488	-12.0821	strand	$< 0.33$
230	1.59942	-4.95667	-6.55609	strand	$< 0.33$
253	1.61912	-8.67682	-10.2959	loop	$< 0.33$
44	1.65447	-10.1902	-11.8447	strand	$< 0.33$
19	1.66286	-40.7684	-42.4313	unknown	unknown
261	1.70373	-25.5677	-27.2714	strand	$< 0.33$
245	1.71286	-5.45182	-7.16468	strand	$< 0.33$
201	1.71983	-6.01449	-7.73432	helix	$< 0.33$
85	1.733	-13.23	-14.963	loop	$> 0.67$
215	1.73527	-5.44348	-7.17875	loop	$< 0.33$
38	1.74154	-21.1823	-22.9238	helix	$< 0.33$
28	1.74695	-14.5861	-16.333	helix	$< 0.33$
123	1.74976	-4.80633	-6.55609	helix	$< 0.33$
197	1.75963	-5.45585	-7.21548	loop	$< 0.33$
52	1.78678	-4.89298	-6.67976	loop	$< 0.33$
31	1.78695	-7.80788	-9.59483	helix	$< 0.33$
178	1.81266	-4.07176	-5.88442	strand	$< 0.33$
146	1.8213	-12.1866	-14.0079	helix	$< 0.33$
3	1.87472	-27.6926	-29.5673	unknown	unknown
96	1.88446	-16.8211	-18.7056	loop	$< 0.33$
103	1.8948	-3.88757	-5.78237	loop	$0.33 - 0.67$
211	1.9029	-15.5063	-17.4092	loop	$< 0.33$
285	1.92534	-22.355	-24.2803	loop	$< 0.33$
218	1.94513	-20.1182	-22.0633	helix	$< 0.33$
263	1.95579	-7.33707	-9.29286	loop	$0.33 - 0.67$
91	1.96308	-5.69758	-7.66066	loop	$0.33 - 0.67$
224	1.97355	-3.78807	-5.76162	loop	$< 0.33$
74	1.98106	-5.43487	-7.41593	helix	$< 0.33$
59	2.01906	-3.87144	-5.8905	loop	$< 0.33$
83	2.02684	-3.93389	-5.96073	helix	$< 0.33$
141	2.09663	-5.2247	-7.32133	loop	$0.33 - 0.67$
105	2.10354	-4.77022	-6.87376	loop	$< 0.33$
242	2.11594	-12.9612	-15.0771	strand	$< 0.33$
212	2.18229	-3.41733	-5.59962	loop	$< 0.33$
62	2.20186	-11.9265	-14.1284	loop	$< 0.33$
73	2.20831	-13.1915	-15.3998	helix	$< 0.33$
34	2.2097	-8.5946	-10.8043	helix	$< 0.33$
154	2.21077	-29.4097	-31.6205	loop	$0.33 - 0.67$
202	2.21509	-6.91745	-9.13254	helix	$< 0.33$
165	2.2436	-6.83097	-9.07457	loop	$< 0.33$
174	2.29918	-2.99798	-5.29716	loop	$< 0.33$
95	2.30274	-3.70421	-6.00695	loop	$< 0.33$
75	2.31724	-4.8669	-7.18414	helix	$< 0.33$
14	2.34245	-13.853	-16.1954	unknown	unknown
82	2.34854	-13.2575	-15.606	helix	$< 0.33$
131	2.3528	-7.70969	-10.0625	helix	$< 0.33$
244	2.37283	-6.34086	-8.71369	strand	$< 0.33$
120	2.37882	-6.31091	-8.68973	helix	$< 0.33$
5	2.38399	-25.6676	-28.0516	unknown	unknown
234	2.39359	-3.87762	-6.27121	strand	$< 0.33$
281	2.41282	-13.3729	-15.7857	helix	$< 0.33$
184	2.44038	-9.9626	-12.403	helix	$< 0.33$
125	2.53587	-13.2658	-15.8017	helix	$< 0.33$
107	2.53966	-8.28492	-10.8246	helix	$< 0.33$
205	2.56392	-5.50869	-8.07261	helix	$< 0.33$
179	2.59444	-4.67747	-7.27191	strand	$< 0.33$
43	2.59834	-4.08142	-6.67976	strand	$< 0.33$
260	2.60043	-4.27138	-6.87181	strand	$< 0.33$
176	2.63131	-17.235	-19.8663	loop	$< 0.33$
37	2.68142	-27.2474	-29.9288	helix	$0.33 - 0.67$
149	2.72074	-12.9836	-15.7043	helix	$< 0.33$
79	2.72702	-5.34559	-8.07261	helix	$< 0.33$
58	2.73188	-15.6843	-18.4162	strand	$< 0.33$
235	2.75771	-18.7427	-21.5004	strand	$< 0.33$
142	2.78438	-4.53695	-7.32133	loop	$< 0.33$
204	2.78973	-18.9774	-21.7671	helix	$< 0.33$
35	2.80787	-2.98357	-5.79144	helix	$< 0.33$
1	2.93377	-1.34135	-4.27512	unknown	unknown
104	2.95049	-4.51018	-7.46067	loop	$< 0.33$
181	3.00625	-16.1696	-19.1759	helix	$< 0.33$
231	3.0224	-2.57722	-5.59962	strand	$< 0.33$
65	3.09925	-4.30374	-7.40299	strand	$< 0.33$
248	3.17325	-3.74358	-6.91683	strand	$< 0.33$
209	3.1804	-1.68097	-4.86137	helix	$< 0.33$
219	3.19337	-19.8326	-23.026	helix	$< 0.33$
117	3.21193	-12.002	-15.2139	helix	$< 0.33$
140	3.21631	-13.529	-16.7453	helix	$< 0.33$
68	3.27829	-2.34012	-5.61841	helix	$< 0.33$
114	3.32989	-9.0408	-12.3707	loop	$< 0.33$
100	3.34472	-11.8208	-15.1655	loop	$< 0.33$
130	3.36526	-2.11417	-5.47943	helix	$< 0.33$
163	3.40345	-18.8211	-22.2246	loop	$< 0.33$
161	3.40853	-12.6529	-16.0614	loop	$< 0.33$
168	3.54262	-11.036	-14.5786	helix	$< 0.33$
155	3.58483	-2.38976	-5.97459	loop	$< 0.33$
134	3.69892	-11.029	-14.7279	helix	$< 0.33$
220	3.72546	-8.9552	-12.6807	helix	$< 0.33$
143	3.7493	-10.1498	-13.8991	helix	$< 0.33$
135	3.76402	-17.3046	-21.0686	helix	$< 0.33$
40	3.7898	-16.5581	-20.3479	loop	$< 0.33$
23	3.85837	-12.8028	-16.6612	unknown	unknown
64	3.90696	-2.10146	-6.00842	strand	$< 0.33$
71	3.95135	-1.97615	-5.9275	helix	$< 0.33$
129	4.03206	-1.56756	-5.59962	loop	$< 0.33$
240	4.38667	-14.717	-19.1037	loop	$< 0.33$
233	4.40907	-13.5056	-17.9147	strand	$< 0.33$
208	4.45544	-1.0688	-5.52424	helix	$< 0.33$
272	4.49633	-22.7176	-27.2139	helix	$< 0.33$
286	4.73644	-0.78616	-5.5226	loop	$0.33 - 0.67$
227	4.85264	-0.671603	-5.52424	loop	$< 0.33$
232	5.27776	-8.8178	-14.0956	strand	$< 0.33$
