# Supplementary material for: An Experimentally Informed Evolutionary Model Improves Phylogenetic Fit to Divergent Lactamase Homologs
Source: Mol Biol Evol. 2014 Jul 24;31(10):2753–69. doi: 10.1093/molbev/msu220 (PMC4166927; doi:10.1093/molbev/msu220)
Supplement: Supplementary Data [file supp_msu220_NP_sitelikelihoods.txt]

#SITE	experimental_likelihood_minus_GY94_likelihood	experimental_likelihood	GY94_likelihood	secondary_structure	relative_solvent_accessibility
375	-51.0218	-175.763	-124.741	strand	$0.33 - 0.67$
101	-44.3309	-163.432	-119.101	loop	$> 0.67$
290	-16.416	-117.856	-101.44	loop	$0.33 - 0.67$
335	-11.5049	-66.972	-55.4671	loop	$< 0.33$
105	-10.3765	-70.1755	-59.799	strand	$0.33 - 0.67$
319	-10.3049	-68.3275	-58.0226	loop	$> 0.67$
217	-8.7073	-74.0261	-65.3188	helix	$0.33 - 0.67$
450	-8.09845	-87.0015	-78.9031	helix	$< 0.33$
283	-8.06083	-20.9754	-12.9146	helix	$< 0.33$
426	-7.57908	-11.9467	-4.36762	helix	$< 0.33$
294	-7.54717	-30.4951	-22.9479	helix	$0.33 - 0.67$
107	-6.70582	-52.9341	-46.2283	loop	$0.33 - 0.67$
454	-6.01294	-30.0921	-24.0792	loop	$> 0.67$
289	-5.99378	-36.0359	-30.0421	loop	$< 0.33$
131	-5.59117	-65.1466	-59.5554	helix	$0.33 - 0.67$
398	-4.81531	-10.4997	-5.68439	unknown	unknown
415	-4.71038	-15.9354	-11.225	loop	$> 0.67$
497	-4.50943	-10.7906	-6.28117	unknown	unknown
433	-4.27665	-95.8749	-91.5983	unknown	unknown
451	-4.17711	-19.0262	-14.8491	loop	$< 0.33$
17	-4.00243	-57.4418	-53.4394	unknown	unknown
73	-3.76538	-40.2315	-36.4661	unknown	unknown
128	-3.68065	-16.884	-13.2033	loop	$0.33 - 0.67$
399	-3.53782	-25.5787	-22.0409	unknown	unknown
51	-3.41245	-15.225	-11.8125	loop	$0.33 - 0.67$
12	-3.3798	-25.0148	-21.635	unknown	unknown
211	-3.19537	-21.9726	-18.7772	helix	$0.33 - 0.67$
411	-3.07543	-76.1559	-73.0805	loop	$0.33 - 0.67$
308	-2.87076	-8.55515	-5.68439	helix	$< 0.33$
50	-2.8332	-33.1075	-30.2743	loop	$0.33 - 0.67$
268	-2.82545	-57.3741	-54.5486	loop	$< 0.33$
52	-2.81484	-35.3716	-32.5568	loop	$< 0.33$
421	-2.75233	-31.3292	-28.5769	loop	$0.33 - 0.67$
422	-2.73233	-46.8175	-44.0852	helix	$< 0.33$
310	-2.73064	-23.0072	-20.2766	loop	$< 0.33$
163	-2.61821	-6.98583	-4.36762	loop	$< 0.33$
98	-2.34964	-80.479	-78.1294	strand	$< 0.33$
216	-2.33094	-43.015	-40.6841	helix	$< 0.33$
23	-2.31409	-15.9152	-13.6011	helix	$0.33 - 0.67$
396	-2.26523	-34.4258	-32.1606	loop	$> 0.67$
77	-2.14882	-29.5169	-27.3681	unknown	unknown
427	-2.14716	-15.3931	-13.2459	loop	$0.33 - 0.67$
484	-2.13074	-8.13061	-5.99987	loop	$0.33 - 0.67$
384	-2.12584	-72.3979	-70.2721	loop	$0.33 - 0.67$
34	-2.1111	-64.9206	-62.8095	helix	$< 0.33$
205	-2.09289	-50.2397	-48.1468	loop	$0.33 - 0.67$
233	-1.9977	-26.7924	-24.7947	helix	$0.33 - 0.67$
401	-1.99319	-56.5379	-54.5447	unknown	unknown
90	-1.91746	-14.1373	-12.2198	unknown	unknown
259	-1.89481	-84.1251	-82.2303	helix	$< 0.33$
247	-1.76038	-29.8282	-28.0678	loop	$0.33 - 0.67$
84	-1.61545	-45.5164	-43.9009	unknown	unknown
456	-1.6087	-22.4696	-20.8609	loop	$0.33 - 0.67$
498	-1.51717	-45.72	-44.2028	unknown	unknown
466	-1.51609	-16.2397	-14.7236	loop	$< 0.33$
309	-1.44232	-43.6743	-42.232	loop	$> 0.67$
192	-1.29731	-37.6405	-36.3432	helix	$< 0.33$
460	-1.28471	-8.15858	-6.87387	loop	$0.33 - 0.67$
432	-1.26483	-22.4817	-21.2169	unknown	unknown
353	-1.16162	-84.5131	-83.3515	loop	$< 0.33$
190	-1.15061	-34.7303	-33.5797	helix	$< 0.33$
442	-1.12729	-34.267	-33.1397	helix	$0.33 - 0.67$
493	-1.10454	-15.4004	-14.2959	unknown	unknown
485	-1.02977	-18.7207	-17.6909	loop	$0.33 - 0.67$
420	-1.02614	-13.8271	-12.801	strand	$0.33 - 0.67$
351	-0.963825	-28.958	-27.9942	loop	$0.33 - 0.67$
350	-0.830077	-35.0264	-34.1963	loop	$0.33 - 0.67$
22	-0.805593	-18.1472	-17.3416	helix	$0.33 - 0.67$
389	-0.76744	-43.0146	-42.2472	loop	$< 0.33$
288	-0.757049	-46.5794	-45.8224	loop	$0.33 - 0.67$
428	-0.747684	-19.4586	-18.7109	loop	$> 0.67$
116	-0.727783	-5.48294	-4.75516	helix	$< 0.33$
292	-0.723266	-16.2254	-15.5021	helix	$< 0.33$
329	-0.712873	-42.4454	-41.7325	helix	$< 0.33$
82	-0.674451	-17.3687	-16.6942	unknown	unknown
187	-0.639827	-43.4077	-42.7679	helix	$< 0.33$
475	-0.630744	-22.5615	-21.9308	strand	$< 0.33$
302	-0.559137	-15.6588	-15.0997	helix	$< 0.33$
267	-0.552115	-10.8721	-10.32	loop	$0.33 - 0.67$
245	-0.536633	-28.3358	-27.7992	loop	$< 0.33$
57	-0.495449	-18.3444	-17.849	helix	$< 0.33$
117	-0.48211	-29.8718	-29.3897	helix	$0.33 - 0.67$
417	-0.361352	-53.4666	-53.1052	loop	$0.33 - 0.67$
371	-0.353219	-14.4156	-14.0624	loop	$< 0.33$
33	-0.351208	-37.7441	-37.3929	helix	$< 0.33$
88	-0.313599	-28.058	-27.7444	unknown	unknown
301	-0.307771	-28.6861	-28.3783	helix	$< 0.33$
62	-0.208389	-6.3923	-6.18391	helix	$< 0.33$
189	-0.197536	-4.56516	-4.36762	helix	$< 0.33$
326	-0.125462	-39.8478	-39.7223	helix	$< 0.33$
323	-0.0501705	-6.18754	-6.13737	loop	$0.33 - 0.67$
408	0.00387198	-43.134	-43.1379	loop	$0.33 - 0.67$
126	0.00972287	-13.8398	-13.8495	loop	$0.33 - 0.67$
37	0.0319621	-39.4012	-39.4332	helix	$< 0.33$
4	0.0544469	-29.8033	-29.8577	unknown	unknown
150	0.115161	-36.8334	-36.9486	loop	$< 0.33$
5	0.170987	-6.47365	-6.64464	unknown	unknown
391	0.17179	-40.2734	-40.4452	loop	$> 0.67$
357	0.179458	-35.4044	-35.5839	helix	$0.33 - 0.67$
430	0.195575	-24.4196	-24.6152	unknown	unknown
102	0.205649	-95.2579	-95.4635	loop	$> 0.67$
231	0.22863	-5.45576	-5.68439	loop	$0.33 - 0.67$
212	0.242643	-42.538	-42.7806	helix	$< 0.33$
257	0.242955	-54.3301	-54.5731	helix	$< 0.33$
111	0.27041	-11.411	-11.6814	loop	$< 0.33$
311	0.299529	-36.8503	-37.1498	loop	$0.33 - 0.67$
230	0.303785	-18.6907	-18.9945	loop	$< 0.33$
263	0.330069	-24.49	-24.8201	helix	$< 0.33$
336	0.386599	-11.0989	-11.4855	loop	$< 0.33$
175	0.509726	-27.6546	-28.1643	loop	$< 0.33$
26	0.576706	-40.3177	-40.8944	helix	$< 0.33$
27	0.590395	-15.6278	-16.2182	helix	$< 0.33$
409	0.635377	-14.7898	-15.4252	loop	$0.33 - 0.67$
341	0.660044	-67.6757	-68.3357	helix	$< 0.33$
99	0.692168	-10.2905	-10.9827	strand	$0.33 - 0.67$
379	0.728168	-5.55218	-6.28035	loop	$< 0.33$
479	0.770367	-10.9415	-11.7119	loop	$< 0.33$
243	0.848888	-16.0622	-16.9111	helix	$< 0.33$
380	0.858221	-32.6777	-33.5359	loop	$0.33 - 0.67$
348	0.875302	-12.9245	-13.7998	loop	$< 0.33$
453	0.896738	-26.7792	-27.6759	loop	$0.33 - 0.67$
225	0.928418	-11.1047	-12.0331	helix	$0.33 - 0.67$
65	0.935194	-25.1938	-26.129	helix	$0.33 - 0.67$
75	0.943702	-24.9597	-25.9034	unknown	unknown
293	0.969197	-36.0122	-36.9814	helix	$> 0.67$
3	0.977978	-51.9579	-52.9359	unknown	unknown
242	0.981907	-27.0248	-28.0067	helix	$< 0.33$
15	0.995701	-5.46331	-6.45901	unknown	unknown
414	1.02682	-43.8554	-44.8822	loop	$0.33 - 0.67$
161	1.03224	-12.1704	-13.2026	loop	$< 0.33$
476	1.08516	-5.76772	-6.85288	loop	$0.33 - 0.67$
10	1.08555	-26.8093	-27.8948	unknown	unknown
455	1.11588	-24.7802	-25.8961	loop	$0.33 - 0.67$
434	1.12232	-26.3205	-27.4428	unknown	unknown
61	1.12442	-35.8691	-36.9935	helix	$< 0.33$
439	1.12937	-10.3993	-11.5287	helix	$0.33 - 0.67$
404	1.14551	-47.9989	-49.1444	loop	$0.33 - 0.67$
25	1.17555	-15.4741	-16.6496	helix	$0.33 - 0.67$
424	1.18791	-22.7313	-23.9192	helix	$0.33 - 0.67$
30	1.19311	-28.9374	-30.1305	helix	$< 0.33$
69	1.21644	-5.06291	-6.27935	helix	$0.33 - 0.67$
74	1.23037	-20.0082	-21.2386	unknown	unknown
60	1.23644	-10.769	-12.0054	helix	$< 0.33$
486	1.27605	-5.0033	-6.27935	loop	$< 0.33$
152	1.28811	-4.74762	-6.03573	helix	$0.33 - 0.67$
361	1.29933	-4.7364	-6.03573	loop	$0.33 - 0.67$
462	1.34438	-17.517	-18.8614	loop	$< 0.33$
317	1.35433	-4.6814	-6.03573	loop	$< 0.33$
112	1.35961	-9.43468	-10.7943	loop	$0.33 - 0.67$
448	1.36438	-3.00324	-4.36762	helix	$< 0.33$
36	1.37262	-16.8834	-18.256	helix	$< 0.33$
260	1.38764	-16.5347	-17.9223	helix	$< 0.33$
431	1.39672	-27.2123	-28.609	unknown	unknown
321	1.39959	-16.2003	-17.5999	loop	$0.33 - 0.67$
237	1.41018	-20.1699	-21.5801	helix	$0.33 - 0.67$
94	1.41757	-32.2546	-33.6722	strand	$< 0.33$
232	1.4193	-26.1564	-27.5757	loop	$< 0.33$
154	1.42267	-18.6139	-20.0366	helix	$< 0.33$
248	1.43682	-10.962	-12.3988	loop	$< 0.33$
346	1.44101	-4.62608	-6.06709	helix	$< 0.33$
465	1.44599	-21.614	-23.06	strand	$0.33 - 0.67$
446	1.45125	-34.7703	-36.2215	helix	$< 0.33$
67	1.46555	-37.7806	-39.2462	helix	$< 0.33$
265	1.47331	-20.5308	-22.0041	helix	$< 0.33$
234	1.51597	-10.3737	-11.8897	helix	$< 0.33$
41	1.53431	-23.4909	-25.0252	helix	$< 0.33$
174	1.54056	-23.58	-25.1206	loop	$> 0.67$
473	1.56762	-11.8615	-13.4291	loop	$0.33 - 0.67$
24	1.57731	-33.7378	-35.3151	helix	$0.33 - 0.67$
19	1.58296	-4.83546	-6.41842	unknown	unknown
40	1.58585	-4.48563	-6.07148	helix	$< 0.33$
306	1.59505	-43.61	-45.205	helix	$< 0.33$
39	1.60167	-4.46542	-6.06709	helix	$< 0.33$
441	1.61252	-26.4757	-28.0882	helix	$< 0.33$
471	1.62904	-4.50833	-6.13737	loop	$0.33 - 0.67$
280	1.63022	-32.5196	-34.1498	helix	$< 0.33$
54	1.64318	-33.9426	-35.5858	helix	$< 0.33$
478	1.65375	-10.3817	-12.0355	loop	$> 0.67$
332	1.66324	-12.0845	-13.7477	helix	$< 0.33$
195	1.6641	-19.9626	-21.6267	helix	$0.33 - 0.67$
221	1.66956	-9.90054	-11.5701	helix	$0.33 - 0.67$
416	1.67908	-11.5131	-13.1922	loop	$0.33 - 0.67$
155	1.68008	-33.8331	-35.5132	helix	$0.33 - 0.67$
35	1.68992	-10.6772	-12.3671	helix	$< 0.33$
70	1.69519	-36.5249	-38.2201	loop	$< 0.33$
337	1.70363	-20.196	-21.8996	loop	$< 0.33$
222	1.7137	-10.1754	-11.8891	helix	$< 0.33$
359	1.73228	-16.6798	-18.4121	loop	$< 0.33$
121	1.75507	-23.9626	-25.7177	helix	$< 0.33$
153	1.76091	-4.65604	-6.41695	helix	$< 0.33$
383	1.76607	-10.9233	-12.6894	loop	$< 0.33$
266	1.77442	-37.5205	-39.2949	loop	$< 0.33$
164	1.78456	-11.8342	-13.6188	helix	$< 0.33$
49	1.79641	-17.4239	-19.2203	loop	$< 0.33$
209	1.80731	-4.68615	-6.49346	helix	$0.33 - 0.67$
342	1.81134	-29.4399	-31.2512	helix	$< 0.33$
208	1.81374	-14.5797	-16.3934	loop	$0.33 - 0.67$
377	1.81562	-30.968	-32.7836	strand	$< 0.33$
218	1.81988	-14.1036	-15.9235	helix	$< 0.33$
181	1.82246	-10.1686	-11.9911	helix	$< 0.33$
71	1.82632	-4.09813	-5.92445	loop	$< 0.33$
382	1.83646	-15.7403	-17.5768	loop	$< 0.33$
58	1.84186	-33.0881	-34.93	helix	$< 0.33$
262	1.84433	-10.276	-12.1203	helix	$< 0.33$
147	1.86718	-25.8719	-27.7391	loop	$< 0.33$
38	1.88435	-16.695	-18.5794	helix	$< 0.33$
370	1.90067	-8.95283	-10.8535	loop	$< 0.33$
114	1.90633	-17.4352	-19.3415	helix	$0.33 - 0.67$
368	1.91308	-8.85796	-10.771	loop	$0.33 - 0.67$
251	1.92132	-9.61629	-11.5376	helix	$0.33 - 0.67$
365	1.92174	-20.3635	-22.2852	loop	$< 0.33$
129	1.92598	-51.1496	-53.0756	loop	$< 0.33$
151	1.93548	-12.7384	-14.6739	helix	$< 0.33$
333	1.93673	-4.13604	-6.07277	helix	$< 0.33$
284	1.93942	-28.3019	-30.2413	helix	$< 0.33$
86	1.95037	-26.6435	-28.5939	unknown	unknown
100	1.95219	-44.0423	-45.9945	strand	$< 0.33$
48	1.95466	-9.9811	-11.9358	loop	$> 0.67$
56	1.95869	-27.1212	-29.0799	strand	$< 0.33$
402	1.97802	-46.3775	-48.3555	loop	$> 0.67$
238	1.99801	-2.36961	-4.36762	helix	$< 0.33$
436	1.9987	-19.9804	-21.9791	unknown	unknown
193	2.00177	-38.8351	-40.8369	helix	$< 0.33$
393	2.0091	-15.7149	-17.724	loop	$< 0.33$
437	2.01152	-28.0853	-30.0968	unknown	unknown
125	2.01159	-9.22037	-11.232	loop	$0.33 - 0.67$
410	2.01365	-18.0091	-20.0227	loop	$0.33 - 0.67$
55	2.01552	-69.903	-71.9185	helix	$< 0.33$
143	2.03742	-21.1056	-23.143	helix	$< 0.33$
270	2.03799	-19.3616	-21.3996	loop	$< 0.33$
407	2.05831	-14.9988	-17.0571	strand	$0.33 - 0.67$
449	2.05878	-8.95643	-11.0152	helix	$0.33 - 0.67$
392	2.05967	-3.96542	-6.02509	loop	$< 0.33$
29	2.06813	-46.4239	-48.492	helix	$< 0.33$
390	2.07258	-4.53612	-6.6087	loop	$0.33 - 0.67$
440	2.08609	-2.28153	-4.36762	helix	$< 0.33$
395	2.08619	-4.24826	-6.33445	loop	$< 0.33$
228	2.08737	-36.5613	-38.6487	helix	$0.33 - 0.67$
122	2.08737	-14.0947	-16.1821	helix	$0.33 - 0.67$
381	2.08761	-29.3563	-31.4439	loop	$< 0.33$
463	2.09022	-23.3952	-25.4854	strand	$< 0.33$
362	2.09661	-25.8008	-27.8974	loop	$< 0.33$
307	2.10151	-21.3444	-23.4459	helix	$< 0.33$
352	2.10236	-21.0916	-23.194	loop	$< 0.33$
106	2.10894	-13.7208	-15.8297	loop	$< 0.33$
300	2.10971	-23.3166	-25.4263	loop	$< 0.33$
276	2.11469	-21.4593	-23.574	loop	$< 0.33$
63	2.14443	-13.187	-15.3314	helix	$< 0.33$
445	2.14824	-2.60692	-4.75516	helix	$0.33 - 0.67$
178	2.1506	-31.1497	-33.3003	helix	$> 0.67$
215	2.15234	-10.5362	-12.6885	helix	$< 0.33$
285	2.15443	-22.3775	-24.5319	helix	$< 0.33$
367	2.16645	-10.6072	-12.7736	loop	$0.33 - 0.67$
295	2.17228	-28.263	-30.4353	loop	$< 0.33$
202	2.17881	-23.1185	-25.2973	loop	$> 0.67$
103	2.18513	-65.1113	-67.2964	strand	$0.33 - 0.67$
282	2.18691	-14.8871	-17.074	helix	$< 0.33$
314	2.18956	-17.5418	-19.7314	strand	$< 0.33$
118	2.19799	-48.3058	-50.5038	helix	$0.33 - 0.67$
185	2.21086	-16.9193	-19.1302	loop	$< 0.33$
394	2.21403	-30.1099	-32.3239	loop	$< 0.33$
93	2.21673	-13.7043	-15.921	strand	$0.33 - 0.67$
6	2.22139	-4.38731	-6.6087	unknown	unknown
72	2.22482	-26.0776	-28.3024	loop	$0.33 - 0.67$
179	2.22962	-17.7804	-20.01	helix	$0.33 - 0.67$
364	2.23418	-6.95627	-9.19045	loop	$0.33 - 0.67$
108	2.25175	-10.8861	-13.1379	strand	$0.33 - 0.67$
124	2.25527	-23.4856	-25.7409	loop	$< 0.33$
261	2.26564	-24.3594	-26.625	helix	$0.33 - 0.67$
435	2.27238	-23.6595	-25.9319	unknown	unknown
249	2.2774	-15.1775	-17.4549	loop	$< 0.33$
429	2.28018	-16.052	-18.3322	unknown	unknown
87	2.28157	-23.8678	-26.1494	unknown	unknown
224	2.2842	-9.25074	-11.5349	helix	$0.33 - 0.67$
490	2.29652	-10.1777	-12.4742	unknown	unknown
444	2.30599	-22.3783	-24.6843	helix	$< 0.33$
388	2.30775	-9.10309	-11.4108	loop	$0.33 - 0.67$
360	2.3174	-26.5818	-28.8992	loop	$< 0.33$
127	2.31946	-43.9725	-46.292	loop	$0.33 - 0.67$
297	2.32227	-10.0097	-12.332	loop	$< 0.33$
166	2.34014	-38.8239	-41.164	helix	$< 0.33$
194	2.34052	-16.0377	-18.3782	helix	$< 0.33$
200	2.35381	-22.7765	-25.1303	loop	$< 0.33$
45	2.36092	-25.2454	-27.6063	helix	$0.33 - 0.67$
287	2.36126	-28.2944	-30.6557	loop	$> 0.67$
110	2.36628	-9.40237	-11.7687	strand	$> 0.67$
298	2.37345	-42.8705	-45.244	loop	$< 0.33$
97	2.39	-3.68148	-6.07148	loop	$< 0.33$
378	2.40637	-23.7752	-26.1816	strand	$0.33 - 0.67$
274	2.41418	-27.3212	-29.7354	loop	$< 0.33$
9	2.43095	-30.7025	-33.1334	unknown	unknown
286	2.44486	-13.7671	-16.212	helix	$0.33 - 0.67$
46	2.44669	-20.9216	-23.3683	helix	$< 0.33$
92	2.45226	-22.6929	-25.1452	loop	$< 0.33$
177	2.47444	-14.8025	-17.2769	loop	$0.33 - 0.67$
331	2.48029	-1.88733	-4.36762	helix	$< 0.33$
76	2.48675	-36.7776	-39.2643	unknown	unknown
345	2.4873	-15.4281	-17.9154	helix	$< 0.33$
418	2.49315	-15.0348	-17.5279	loop	$0.33 - 0.67$
355	2.49649	-52.4912	-54.9877	helix	$< 0.33$
223	2.49964	-9.12788	-11.6275	helix	$< 0.33$
366	2.52427	-9.00799	-11.5323	loop	$0.33 - 0.67$
16	2.52865	-13.6378	-16.1665	unknown	unknown
91	2.53333	-8.36193	-10.8953	unknown	unknown
240	2.53447	-23.9306	-26.4651	helix	$< 0.33$
165	2.54055	-26.3973	-28.9379	helix	$0.33 - 0.67$
159	2.54852	-1.8191	-4.36762	loop	$< 0.33$
213	2.56275	-48.6937	-51.2565	helix	$0.33 - 0.67$
89	2.56564	-21.52	-24.0856	unknown	unknown
438	2.57192	-24.6274	-27.1993	loop	$0.33 - 0.67$
315	2.59103	-18.0786	-20.6696	strand	$< 0.33$
53	2.59506	-8.80367	-11.3987	helix	$< 0.33$
43	2.59508	-1.77254	-4.36762	helix	$< 0.33$
83	2.59515	-17.2686	-19.8638	unknown	unknown
376	2.59564	-13.8971	-16.4927	strand	$< 0.33$
42	2.59662	-3.08777	-5.68439	helix	$0.33 - 0.67$
349	2.59695	-18.0698	-20.6668	loop	$0.33 - 0.67$
204	2.60057	-42.661	-45.2616	loop	$> 0.67$
299	2.60088	-49.1641	-51.765	loop	$< 0.33$
374	2.60091	-25.2354	-27.8363	loop	$< 0.33$
14	2.60718	-21.4476	-24.0548	unknown	unknown
339	2.60749	-3.39238	-5.99987	loop	$0.33 - 0.67$
31	2.61422	-53.0857	-55.6999	helix	$< 0.33$
170	2.62964	-29.8153	-32.4449	loop	$< 0.33$
119	2.6451	-13.3774	-16.0225	helix	$< 0.33$
254	2.64982	-8.23736	-10.8872	helix	$0.33 - 0.67$
467	2.66075	-29.3543	-32.0151	loop	$0.33 - 0.67$
246	2.67496	-51.0477	-53.7227	loop	$0.33 - 0.67$
340	2.68145	-17.654	-20.3355	loop	$< 0.33$
176	2.68675	-15.7406	-18.4274	loop	$< 0.33$
44	2.69628	-14.7907	-17.487	helix	$< 0.33$
11	2.70809	-3.29178	-5.99987	unknown	unknown
210	2.71148	-25.3525	-28.064	helix	$0.33 - 0.67$
356	2.71238	-15.584	-18.2964	helix	$> 0.67$
347	2.71553	-18.0673	-20.7828	helix	$< 0.33$
123	2.72083	-13.9052	-16.626	helix	$< 0.33$
278	2.72732	-22.3395	-25.0668	helix	$< 0.33$
47	2.72804	-33.7026	-36.4306	helix	$< 0.33$
482	2.72992	-16.818	-19.5479	loop	$> 0.67$
109	2.73269	-37.4116	-40.1443	strand	$< 0.33$
496	2.73961	-37.1377	-39.8773	unknown	unknown
2	2.75292	-9.20327	-11.9562	unknown	unknown
338	2.75638	-8.34284	-11.0992	loop	$< 0.33$
96	2.75668	-9.99329	-12.75	loop	$< 0.33$
8	2.75791	-17.2353	-19.9932	unknown	unknown
148	2.76197	-33.532	-36.294	loop	$0.33 - 0.67$
312	2.77418	-33.118	-35.8922	loop	$< 0.33$
59	2.78596	-9.15646	-11.9424	helix	$< 0.33$
313	2.79046	-3.28102	-6.07148	strand	$< 0.33$
80	2.80017	-14.3184	-17.1186	unknown	unknown
198	2.80281	-3.25928	-6.06209	helix	$0.33 - 0.67$
158	2.80472	-43.9032	-46.7079	loop	$0.33 - 0.67$
492	2.81579	-3.32459	-6.14038	unknown	unknown
32	2.82349	-1.54413	-4.36762	helix	$< 0.33$
138	2.84111	-9.50317	-12.3443	helix	$< 0.33$
78	2.86986	-17.2679	-20.1378	unknown	unknown
68	2.87821	-17.761	-20.6392	helix	$< 0.33$
412	2.88083	-13.7523	-16.6331	loop	$0.33 - 0.67$
64	2.88611	-20.0344	-22.9205	helix	$< 0.33$
219	2.89664	-30.158	-33.0546	helix	$< 0.33$
406	2.90116	-29.3287	-32.2299	loop	$0.33 - 0.67$
244	2.92877	-6.65154	-9.58031	loop	$0.33 - 0.67$
489	2.93996	-3.12713	-6.06709	loop	$< 0.33$
66	2.9444	-1.42322	-4.36762	helix	$< 0.33$
79	2.94613	-27.278	-30.2241	unknown	unknown
115	2.97334	-3.02653	-5.99987	helix	$< 0.33$
135	2.97531	-3.11128	-6.08659	helix	$< 0.33$
397	2.9787	-25.5145	-28.4932	unknown	unknown
171	2.9794	-29.4161	-32.3955	loop	$< 0.33$
188	2.98257	-18.7664	-21.749	helix	$< 0.33$
291	3.00661	-25.2016	-28.2082	helix	$< 0.33$
235	3.00791	-10.9977	-14.0056	helix	$< 0.33$
481	3.01145	-1.35617	-4.36762	loop	$0.33 - 0.67$
480	3.02181	-26.4978	-29.5196	loop	$0.33 - 0.67$
344	3.02837	-36.7003	-39.7287	helix	$< 0.33$
144	3.03309	-3.10729	-6.14038	helix	$< 0.33$
264	3.03819	-29.903	-32.9412	helix	$< 0.33$
250	3.06317	-19.8187	-22.8819	helix	$0.33 - 0.67$
168	3.06487	-18.9693	-22.0342	loop	$< 0.33$
169	3.07425	-14.1166	-17.1909	loop	$< 0.33$
385	3.07822	-12.3095	-15.3877	strand	$< 0.33$
487	3.08165	-2.83274	-5.91439	loop	$> 0.67$
469	3.0876	-7.61999	-10.7076	loop	$0.33 - 0.67$
491	3.09277	-3.1884	-6.28117	unknown	unknown
413	3.09716	-16.52	-19.6172	loop	$> 0.67$
227	3.12312	-9.17155	-12.2947	helix	$< 0.33$
458	3.13528	-8.65776	-11.793	loop	$< 0.33$
369	3.15169	-7.33103	-10.4827	loop	$0.33 - 0.67$
18	3.16815	-49.1917	-52.3598	unknown	unknown
443	3.18811	-6.92373	-10.1118	helix	$0.33 - 0.67$
229	3.20519	-8.16746	-11.3727	helix	$< 0.33$
483	3.21356	-16.006	-19.2196	loop	$0.33 - 0.67$
272	3.21972	-2.86687	-6.08659	loop	$< 0.33$
494	3.2283	-39.7727	-43.001	unknown	unknown
488	3.24299	-2.8241	-6.06709	loop	$< 0.33$
133	3.28125	-31.4543	-34.7355	helix	$< 0.33$
457	3.28252	-59.627	-62.9095	loop	$0.33 - 0.67$
113	3.29452	-8.30503	-11.5996	helix	$0.33 - 0.67$
269	3.30384	-29.7107	-33.0145	loop	$< 0.33$
142	3.31316	-7.63532	-10.9485	helix	$< 0.33$
363	3.31784	-29.8968	-33.2146	loop	$< 0.33$
7	3.31928	-2.74281	-6.06209	unknown	unknown
182	3.32958	-17.1351	-20.4647	helix	$0.33 - 0.67$
400	3.33389	-38.946	-42.2799	unknown	unknown
184	3.33412	-8.53612	-11.8702	loop	$< 0.33$
28	3.3659	-28.9853	-32.3512	helix	$0.33 - 0.67$
145	3.3896	-19.1787	-22.5683	helix	$< 0.33$
296	3.40692	-24.4888	-27.8957	loop	$< 0.33$
157	3.41088	-48.7761	-52.187	helix	$< 0.33$
304	3.43476	-14.6712	-18.106	helix	$< 0.33$
214	3.46552	-37.0587	-40.5242	helix	$0.33 - 0.67$
134	3.49313	-17.0653	-20.5584	helix	$< 0.33$
183	3.5024	-17.2391	-20.7415	helix	$< 0.33$
196	3.51055	-0.857074	-4.36762	helix	$< 0.33$
173	3.52165	-14.487	-18.0087	loop	$< 0.33$
255	3.52421	-17.384	-20.9082	helix	$< 0.33$
139	3.52955	-1.19161	-4.72116	helix	$< 0.33$
160	3.54627	-12.2783	-15.8246	loop	$< 0.33$
277	3.59089	-15.0683	-18.6592	loop	$< 0.33$
203	3.59154	-17.1431	-20.7346	loop	$0.33 - 0.67$
186	3.59671	-65.3771	-68.9738	helix	$< 0.33$
303	3.59837	-15.8467	-19.4451	helix	$< 0.33$
327	3.60004	-16.3605	-19.9605	helix	$< 0.33$
104	3.60022	-1.12094	-4.72116	strand	$< 0.33$
468	3.62553	-12.9469	-16.5724	loop	$< 0.33$
452	3.63576	-26.8331	-30.4689	loop	$0.33 - 0.67$
226	3.64259	-28.4506	-32.0932	helix	$< 0.33$
324	3.64633	-7.62421	-11.2705	helix	$< 0.33$
162	3.68023	-24.8942	-28.5744	loop	$> 0.67$
405	3.69495	-18.4274	-22.1223	loop	$> 0.67$
271	3.70465	-19.942	-23.6466	loop	$< 0.33$
21	3.71933	-22.3294	-26.0487	loop	$> 0.67$
316	3.72722	-30.7056	-34.4328	strand	$< 0.33$
130	3.74169	-31.0223	-34.764	helix	$0.33 - 0.67$
464	3.74354	-7.19445	-10.938	strand	$< 0.33$
1	3.74511	-0.622511	-4.36762	unknown	unknown
305	3.75118	-9.27691	-13.0281	helix	$< 0.33$
149	3.7798	-7.78563	-11.5654	loop	$0.33 - 0.67$
137	3.79129	-0.57633	-4.36762	helix	$< 0.33$
95	3.79302	-17.0145	-20.8075	strand	$< 0.33$
132	3.8035	-33.2366	-37.0401	helix	$< 0.33$
273	3.80823	-12.5767	-16.3849	loop	$< 0.33$
387	3.83348	-16.8171	-20.6506	loop	$< 0.33$
252	3.84816	-11.7362	-15.5844	helix	$< 0.33$
281	3.8494	-15.1036	-18.953	helix	$< 0.33$
275	3.85155	-33.3988	-37.2504	loop	$< 0.33$
320	3.85371	-8.60963	-12.4633	loop	$< 0.33$
172	3.85662	-24.4757	-28.3323	loop	$< 0.33$
325	3.88862	-14.5272	-18.4158	helix	$< 0.33$
241	3.91308	-14.5425	-18.4556	helix	$< 0.33$
13	3.92964	-0.437982	-4.36762	unknown	unknown
201	4.005	-17.0806	-21.0856	loop	$< 0.33$
120	4.06063	-0.660534	-4.72116	helix	$< 0.33$
328	4.07078	-38.6324	-42.7032	helix	$< 0.33$
256	4.10055	-19.024	-23.1246	helix	$< 0.33$
180	4.10554	-35.8856	-39.9911	helix	$< 0.33$
140	4.10626	-17.0654	-21.1717	helix	$< 0.33$
279	4.11643	-13.7712	-17.8876	helix	$< 0.33$
206	4.12342	-32.6189	-36.7423	loop	$< 0.33$
322	4.13091	-15.328	-19.4589	loop	$0.33 - 0.67$
141	4.19685	-25.5291	-29.726	helix	$< 0.33$
386	4.28	-0.441163	-4.72116	strand	$< 0.33$
330	4.28928	-0.431888	-4.72116	helix	$< 0.33$
156	4.34674	-24.1503	-28.497	helix	$> 0.67$
207	4.39633	-0.324833	-4.72116	loop	$< 0.33$
358	4.42473	-24.5325	-28.9572	loop	$< 0.33$
258	4.57518	-18.819	-23.3942	helix	$< 0.33$
199	4.6054	-19.7497	-24.3551	helix	$0.33 - 0.67$
81	4.64614	-11.745	-16.3911	unknown	unknown
495	4.65991	-40.7942	-45.4541	unknown	unknown
474	4.68148	-27.3217	-32.0032	loop	$0.33 - 0.67$
419	4.70791	-25.2692	-29.9771	loop	$0.33 - 0.67$
343	4.80181	-53.8273	-58.6291	helix	$< 0.33$
403	4.861	-26.5841	-31.4451	loop	$> 0.67$
318	4.93369	-54.784	-59.7177	loop	$< 0.33$
477	5.01224	-20.5068	-25.519	loop	$< 0.33$
447	5.08515	-26.2683	-31.3534	helix	$< 0.33$
472	5.17574	-59.0679	-64.2436	loop	$0.33 - 0.67$
146	5.29863	-52.8222	-58.1208	loop	$< 0.33$
167	5.33613	-11.3475	-16.6836	loop	$< 0.33$
470	5.3466	-29.8442	-35.1908	loop	$> 0.67$
197	5.3564	-48.4938	-53.8502	helix	$< 0.33$
85	5.49941	-61.2641	-66.7635	unknown	unknown
354	5.58118	-31.5501	-37.1313	loop	$< 0.33$
461	5.63751	-28.9223	-34.5598	loop	$0.33 - 0.67$
459	5.73207	-42.7492	-48.4813	loop	$> 0.67$
423	5.80655	-55.6215	-61.428	helix	$< 0.33$
425	5.95948	-50.5864	-56.5459	helix	$0.33 - 0.67$
253	5.97429	-32.3295	-38.3038	helix	$< 0.33$
236	6.02638	-40.8891	-46.9155	helix	$0.33 - 0.67$
191	6.09331	-16.0606	-22.1539	helix	$< 0.33$
372	6.12752	-32.5952	-38.7227	loop	$0.33 - 0.67$
220	6.29459	-19.0502	-25.3448	helix	$< 0.33$
239	6.48283	-25.3806	-31.8634	helix	$< 0.33$
373	7.57206	-59.2701	-66.8422	loop	$< 0.33$
20	7.61701	-37.8571	-45.4741	unknown	unknown
136	8.91776	-50.5919	-59.5097	helix	$< 0.33$
334	10.188	-31.1844	-41.3724	helix	$< 0.33$
